# Supplementary material for: Generation of Endogenous Promoter-Driven Luciferase Reporter System Using CRISPR/Cas9 for Investigating Transcriptional Regulation of the Core Clock Gene BMAL1
Source: Biomedicines. 2022 Dec 1;10(12):3108. doi: 10.3390/biomedicines10123108 (PMC9775583; doi:10.3390/biomedicines10123108)
Supplement: Supplementary file 1 [file biomedicines-10-03108-s001.zip]

Archive with 1 entries (1 files):
- biomedicines-2021266-supplementary.pdf
